# Supplementary material for: A Network Pharmacology Review of Plant-Derived Anticancer Compounds in Lung, Breast, Colorectal and Prostate Cancer
Source: Int J Mol Sci. 2026 Jul 10;27(14):6177. doi: 10.3390/ijms27146177 (PMC13411852; doi:10.3390/ijms27146177)
Supplement: Supplementary file 1 [file ijms-27-06177-s001.zip]

Archive with 1 entries (1 files):
- ijms-4412259-supplementary.pdf
